# Supplementary material for: CD8 T cell exhaustion-associated LncRNA signature reveals novel molecular subtypes and immune targets in hepatocellular carcinoma
Source: Discov Oncol. 2025 Oct 8;16:1828. doi: 10.1007/s12672-025-03675-w (PMC12508406; doi:10.1007/s12672-025-03675-w)
Supplement: Supplementary file 3 — Supplementary material 3. [file 12672_2025_3675_MOESM3_ESM.zip]

Archive with 6 entries (5 files):
- New folder/
- New folder/Table S1 CD8Tex-related genes in HCC.xlsx
- New folder/Table S2 CD8Tex-related lncRNAs in HCC.xlsx
- New folder/Table S3 Differentially expressed CD8Tex-related lncRNAs in HCC.xls
- New folder/Table S4 Component genes and weighting coefficients of BRGs prognostic model.xlsx
- New folder/Table S5 Differential genes in different risk score groups - 副本.xlsx
