# Supplementary material for: CD8 T cell exhaustion-associated LncRNA signature reveals novel molecular subtypes and immune targets in hepatocellular carcinoma
Source: Discov Oncol. 2025 Oct 8;16:1828. doi: 10.1007/s12672-025-03675-w (PMC12508406; doi:10.1007/s12672-025-03675-w)
Supplement: Supplementary file 3 — Supplementary material 3. [file 12672_2025_3675_MOESM3_ESM.zip › New folder/Table S1 CD8Tex-related genes in HCC.xlsx]

## Sheet: Sheet1
Cluster	Celltype (malignancy)	Celltype (major-lineage)	Celltype (minor-lineage)	Gene	log2FC	Percentage (%)	Adjusted p-value
6	Immune cells	CD8Tex	CD8Tex	CXCL13	1.03	13.5	0
6	Immune cells	CD8Tex	CD8Tex	IGHG3	-1.09	49.1	0
6	Immune cells	CD8Tex	CD8Tex	IGHG4	-1.5	44.9	0
6	Immune cells	CD8Tex	CD8Tex	IGKC	-1.52	66.8	0
6	Immune cells	CD8Tex	CD8Tex	IGLC2	-1.53	51.5	0
6	Immune cells	CD8Tex	CD8Tex	TYROBP	-1.86	6	0
6	Immune cells	CD8Tex	CD8Tex	FCER1G	-1.63	3.3	7.47e-266
6	Immune cells	CD8Tex	CD8Tex	FTL	-1.45	87.6	3.8e-247
6	Immune cells	CD8Tex	CD8Tex	FCGR3A	-1.04	4.1	3.26e-189
6	Immune cells	CD8Tex	CD8Tex	CST3	-2.04	7	8.25e-143
6	Immune cells	CD8Tex	CD8Tex	NPC2	-1.08	17.4	1.19e-141
6	Immune cells	CD8Tex	CD8Tex	AIF1	-1.24	6.7	8.18e-108
6	Immune cells	CD8Tex	CD8Tex	TIMP1	-1.64	10.9	1.74e-107
6	Immune cells	CD8Tex	CD8Tex	FGFBP2	-1.05	1	1.11e-99
6	Immune cells	CD8Tex	CD8Tex	LYZ	-1.82	6.4	1.29e-99
6	Immune cells	CD8Tex	CD8Tex	GNLY	-1.4	6.6	2.92e-98
6	Immune cells	CD8Tex	CD8Tex	AREG	-1.23	18.2	4.73e-96
6	Immune cells	CD8Tex	CD8Tex	S100A9	-1.81	1.5	2.25e-92
6	Immune cells	CD8Tex	CD8Tex	S100A8	-1.74	1.5	2.14e-69
6	Immune cells	CD8Tex	CD8Tex	C1QA	-1.13	2.4	5.78e-59
6	Immune cells	CD8Tex	CD8Tex	IGLC3	-1.76	19.7	1.38e-50
6	Immune cells	CD8Tex	CD8Tex	IGHA1	-1.18	19.2	2.89e-38
