# Supplementary material for: CD8 T cell exhaustion-associated LncRNA signature reveals novel molecular subtypes and immune targets in hepatocellular carcinoma
Source: Discov Oncol. 2025 Oct 8;16:1828. doi: 10.1007/s12672-025-03675-w (PMC12508406; doi:10.1007/s12672-025-03675-w)
Supplement: Supplementary file 3 — Supplementary material 3. [file 12672_2025_3675_MOESM3_ESM.zip › New folder/Table S2 CD8Tex-related lncRNAs in HCC.xlsx]

## Sheet: Sheet1
ERS	lncRNA	cor	pvalue
AIF1	LINC00996	0.402271	5.57949e-16
GNLY	LINC00996	0.40099	7.03079e-16
C1QA	LINC00996	0.406229	2.71297e-16
CST3	AC138696.2	0.403765	4.25485e-16
CXCL13	LINC00880	0.464093	2.24927e-21
FCGR3A	AC026369.2	0.438437	5.31498e-19
TYROBP	AC004865.2	0.683534	8.28675e-53
FCGR3A	AC004865.2	0.567056	3.32959e-33
NPC2	AC004865.2	0.467553	1.03831e-21
AIF1	AC004865.2	0.642843	5.48696e-45
GNLY	AC004865.2	0.420922	1.71435e-17
C1QA	AC004865.2	0.661946	1.66045e-48
CXCL13	LINC01686	0.470684	5.12021e-22
FCGR3A	AC007406.3	0.438383	5.37386e-19
S100A9	AC119403.1	0.50741	7.26261e-26
NPC2	AL118558.3	0.45745	9.68118e-21
TYROBP	AC016876.2	0.427597	4.67191e-18
CST3	AC016876.2	0.501124	3.57354e-25
AIF1	AC016876.2	0.493888	2.14919e-24
C1QA	AC016876.2	0.440983	3.15407e-19
NPC2	AC005785.1	0.457606	9.35909e-21
NPC2	MIR497HG	0.435166	1.03272e-18
TYROBP	PICSAR	0.537775	2.03151e-29
FCGR3A	PICSAR	0.649507	3.47069e-46
NPC2	PICSAR	0.511071	2.82714e-26
AIF1	PICSAR	0.520553	2.32718e-27
C1QA	PICSAR	0.50869	5.22869e-26
NPC2	LINC01914	0.522199	1.49688e-27
TYROBP	LINC01094	0.633799	2.08705e-43
FCGR3A	LINC01094	0.715849	5.41508e-60
NPC2	LINC01094	0.54647	1.66849e-30
AIF1	LINC01094	0.537014	2.51957e-29
C1QA	LINC01094	0.500558	4.11897e-25
CST3	AL121894.2	0.43125	2.26551e-18
LYZ	LINC01133	0.405013	3.38912e-16
CXCL13	FAM99B	0.427097	5.15477e-18
TYROBP	AC090559.1	0.672228	1.64773e-50
FCER1G	AC090559.1	0.436585	7.74928e-19
FCGR3A	AC090559.1	0.652608	9.37914e-47
NPC2	AC090559.1	0.432721	1.68839e-18
AIF1	AC090559.1	0.57545	2.32326e-34
C1QA	AC090559.1	0.624495	7.78296e-42
TYROBP	LINC02285	0.830764	1.11127e-96
FCER1G	LINC02285	0.511379	2.61001e-26
FCGR3A	LINC02285	0.695861	1.95219e-55
NPC2	LINC02285	0.540519	9.30336e-30
AIF1	LINC02285	0.820583	2.08646e-92
C1QA	LINC02285	0.802029	2.82468e-85
TYROBP	AC020658.5	0.651703	1.37644e-46
FCGR3A	AC020658.5	0.429843	2.9973e-18
NPC2	AC020658.5	0.531588	1.15105e-28
AIF1	AC020658.5	0.579933	5.42916e-35
C1QA	AC020658.5	0.577441	1.2215e-34
GNLY	AC083837.1	0.443298	1.95469e-19
NPC2	LINC01697	0.420343	1.91627e-17
FCGR3A	MIAT	0.418807	2.57247e-17
CST3	MAPKAPK5-AS1	0.420492	1.8621e-17
S100A9	AC023090.1	0.44724	8.58399e-20
S100A8	AC023090.1	0.544678	2.81004e-30
TYROBP	HLA-DQB1-AS1	0.562521	1.35982e-32
FCER1G	HLA-DQB1-AS1	0.424507	8.55889e-18
FCGR3A	HLA-DQB1-AS1	0.491196	4.1439e-24
AIF1	HLA-DQB1-AS1	0.595219	3.21448e-37
GNLY	HLA-DQB1-AS1	0.425597	6.91831e-18
C1QA	HLA-DQB1-AS1	0.555989	9.93537e-32
S100A8	AC092336.1	0.454005	2.03861e-20
TYROBP	LINC00862	0.432932	1.61876e-18
FCGR3A	LINC00862	0.518562	3.95745e-27
AIF1	LINC00862	0.414202	6.16533e-17
C1QA	LINC00862	0.435658	9.34958e-19
TYROBP	AC245128.3	0.628423	1.71426e-42
FCGR3A	AC245128.3	0.547606	1.19733e-30
NPC2	AC245128.3	0.446923	9.17482e-20
AIF1	AC245128.3	0.596318	2.19994e-37
C1QA	AC245128.3	0.609235	2.27622e-39
TYROBP	AC004847.1	0.428319	4.05169e-18
FCGR3A	AC004847.1	0.494685	1.76738e-24
C1QA	AC004847.1	0.432166	1.88707e-18
FTL	LUCAT1	0.406934	2.38356e-16
FCER1G	LINC00189	0.508981	4.85175e-26
NPC2	AP000866.6	0.405289	3.22252e-16
CXCL13	SACS-AS1	0.41707	3.58336e-17
CXCL13	HSD17B3-AS1	0.508214	5.90944e-26
NPC2	AC134043.2	0.553119	2.34817e-31
NPC2	PCOTH	0.40961	1.45447e-16
TYROBP	AC015911.3	0.402944	4.9388e-16
C1QA	AC015911.3	0.424686	8.26478e-18
CXCL13	PITPNM2-AS1	0.684865	4.37472e-53
TYROBP	AC079015.1	0.758444	3.7212e-71
FCER1G	AC079015.1	0.505541	1.17057e-25
FCGR3A	AC079015.1	0.683958	6.76456e-53
NPC2	AC079015.1	0.534671	4.87137e-29
AIF1	AC079015.1	0.764577	5.90291e-73
C1QA	AC079015.1	0.795636	5.4292e-83
TIMP1	AL121772.1	0.42391	9.61428e-18
TYROBP	LINC01871	0.531455	1.19443e-28
AIF1	LINC01871	0.607402	4.41037e-39
GNLY	LINC01871	0.549574	6.71627e-31
C1QA	LINC01871	0.579143	7.02685e-35
FTL	AC135050.5	-0.407457	2.16495e-16
TYROBP	AL049838.1	0.502503	2.52681e-25
FCGR3A	AL049838.1	0.462994	2.86969e-21
NPC2	AL049838.1	0.536372	3.01957e-29
AIF1	AL049838.1	0.456328	1.23503e-20
C1QA	AL049838.1	0.531425	1.20451e-28
NPC2	AL139260.1	0.558582	4.53524e-32
CXCL13	ERLNC1	0.435143	1.03749e-18
NPC2	AP002761.3	0.472867	3.11378e-22
CXCL13	AP001198.2	0.602269	2.74781e-38
TYROBP	LINC02084	0.667381	1.48309e-49
FCER1G	LINC02084	0.402907	4.97213e-16
FCGR3A	LINC02084	0.609021	2.45947e-39
NPC2	LINC02084	0.455019	1.6387e-20
AIF1	LINC02084	0.668674	8.28794e-50
GNLY	LINC02084	0.4582	8.22425e-21
C1QA	LINC02084	0.714243	1.3011e-59
TYROBP	LINC01943	0.729721	2.15248e-63
FCER1G	LINC01943	0.449484	5.34662e-20
FCGR3A	LINC01943	0.664513	5.33899e-49
AIF1	LINC01943	0.748385	2.56384e-68
GNLY	LINC01943	0.491124	4.21673e-24
C1QA	LINC01943	0.717965	1.69125e-60
NPC2	AC135507.1	0.507914	6.38276e-26
TYROBP	AC026369.3	0.630936	6.43837e-43
FCER1G	AC026369.3	0.449696	5.11208e-20
FCGR3A	AC026369.3	0.533211	7.32899e-29
AIF1	AC026369.3	0.541856	6.34297e-30
C1QA	AC026369.3	0.573722	4.04445e-34
CST3	AC006059.1	0.418363	2.80075e-17
NPC2	AC006059.1	0.572257	6.455e-34
TYROBP	AC073611.1	0.444781	1.43614e-19
CST3	AC073611.1	0.411274	1.06734e-16
NPC2	AC073611.1	0.403197	4.71732e-16
AIF1	AC073611.1	0.441984	2.56579e-19
C1QA	AC073611.1	0.410843	1.15646e-16
GNLY	AC244153.1	0.451654	3.37174e-20
NPC2	AGAP2-AS1	0.501884	2.95286e-25
TYROBP	AC109479.1	0.564006	8.59613e-33
FCGR3A	AC109479.1	0.616427	1.62871e-40
NPC2	AC109479.1	0.480899	4.84278e-23
AIF1	AC109479.1	0.499237	5.72921e-25
C1QA	AC109479.1	0.595764	2.66348e-37
GNLY	AC108676.1	0.433895	1.33421e-18
CST3	HOXD-AS2	0.414507	5.82146e-17
TYROBP	LOXL1-AS1	0.433973	1.31336e-18
FCGR3A	LOXL1-AS1	0.568493	2.12176e-33
C1QA	LOXL1-AS1	0.460544	4.9258e-21
TYROBP	AC138207.5	0.869039	9.69231e-116
FCER1G	AC138207.5	0.522097	1.53827e-27
FCGR3A	AC138207.5	0.749965	9.37629e-69
NPC2	AC138207.5	0.641194	1.07476e-44
AIF1	AC138207.5	0.844767	4.75779e-103
C1QA	AC138207.5	0.869341	6.4972e-116
TYROBP	AC011899.2	0.651605	1.43484e-46
FCGR3A	AC011899.2	0.532631	8.61507e-29
NPC2	AC011899.2	0.448272	6.9081e-20
AIF1	AC011899.2	0.545059	2.5156e-30
C1QA	AC011899.2	0.59709	1.68337e-37
NPC2	HOXB-AS1	0.571377	8.53772e-34
TYROBP	AC108134.3	0.626447	3.67997e-42
FCER1G	AC108134.3	0.429219	3.39154e-18
FCGR3A	AC108134.3	0.495113	1.59113e-24
AIF1	AC108134.3	0.5825	2.33843e-35
C1QA	AC108134.3	0.565171	5.99124e-33
CST3	AL049840.4	0.468468	8.45179e-22
NPC2	AL049840.4	0.479546	6.64851e-23
CXCL13	AC098487.1	0.468248	8.88093e-22
TYROBP	AL049597.2	0.438256	5.51566e-19
NPC2	AL049597.2	0.487911	9.16206e-24
AIF1	AL049597.2	0.40411	3.99571e-16
TYROBP	AC026356.1	0.402726	5.13834e-16
FCER1G	AC026356.1	0.405707	2.98521e-16
TYROBP	AC110995.1	0.657063	1.39384e-47
FCGR3A	AC110995.1	0.506082	1.01965e-25
NPC2	AC110995.1	0.530786	1.43753e-28
AIF1	AC110995.1	0.616807	1.41373e-40
C1QA	AC110995.1	0.678247	1.01383e-51
NPC2	AL391069.3	0.641089	1.12164e-44
TYROBP	U62317.4	0.422378	1.29411e-17
AIF1	U62317.4	0.432969	1.60667e-18
C1QA	U62317.4	0.428852	3.64667e-18
TYROBP	AL135818.1	0.49045	4.96616e-24
FCGR3A	AL135818.1	0.406802	2.44215e-16
AIF1	AL135818.1	0.498375	7.10136e-25
GNLY	AL135818.1	0.448222	6.97998e-20
C1QA	AL135818.1	0.532477	8.99104e-29
S100A8	TNRC6C-AS1	0.447876	7.5083e-20
TYROBP	AL590764.1	0.420175	1.97937e-17
FCER1G	AL590764.1	0.490701	4.67246e-24
AIF1	AL590764.1	0.46493	1.86703e-21
C1QA	AL590764.1	0.422855	1.18012e-17
NPC2	NR2F1-AS1	0.436267	8.26492e-19
S100A9	AL844908.1	0.402629	5.22927e-16
S100A8	AL844908.1	0.429734	3.0624e-18
NPC2	AC002398.2	0.442473	2.31906e-19
FGFBP2	AC243960.1	0.432927	1.62015e-18
TYROBP	RRN3P2	0.406611	2.52938e-16
NPC2	ZBED3-AS1	0.414361	5.98396e-17
NPC2	MIR503HG	0.523225	1.13532e-27
TYROBP	AC008759.3	0.502812	2.33706e-25
NPC2	AC008759.3	0.440636	3.38774e-19
AIF1	AC008759.3	0.470364	5.50572e-22
C1QA	AC008759.3	0.470725	5.07296e-22
FGFBP2	AL365361.1	0.404518	3.70977e-16
NPC2	ZNF426-DT	0.450258	4.53737e-20
TYROBP	AL023653.1	0.462701	3.06206e-21
AIF1	AL023653.1	0.458204	8.21732e-21
C1QA	AL023653.1	0.463685	2.46271e-21
NPC2	LINC02550	0.495412	1.47821e-24
TYROBP	AP000812.1	0.454955	1.66152e-20
AIF1	AP000812.1	0.435245	1.0164e-18
C1QA	AP000812.1	0.450802	4.04226e-20
NPC2	AC012186.2	0.42092	1.71494e-17
NPC2	DNM3OS	0.46781	9.80094e-22
FCGR3A	AC027097.2	0.460284	5.21473e-21
TYROBP	MIR4435-2HG	0.412255	8.88544e-17
AIF1	MIR4435-2HG	0.420211	1.96552e-17
TYROBP	AC015819.1	0.508092	6.09657e-26
AIF1	AC015819.1	0.516904	6.14204e-27
GNLY	AC015819.1	0.422091	1.36802e-17
C1QA	AC015819.1	0.505669	1.13284e-25
S100A9	AC019069.1	0.444417	1.54911e-19
TYROBP	ZFHX4-AS1	0.430053	2.8744e-18
FCGR3A	ZFHX4-AS1	0.527701	3.36106e-28
AIF1	ZFHX4-AS1	0.442193	2.45733e-19
C1QA	ZFHX4-AS1	0.453036	2.50975e-20
FTL	ARF4-AS1	0.455442	1.4959e-20
TIMP1	LINC01819	0.48237	3.42586e-23
CXCL13	AL450263.1	0.596797	1.86352e-37
CXCL13	SLC6A1-AS1	0.458223	8.18294e-21
TYROBP	AC073323.1	0.457656	9.25835e-21
FCGR3A	AC073323.1	0.629976	9.37111e-43
AIF1	AC073323.1	0.428066	4.25924e-18
C1QA	AC073323.1	0.480856	4.89229e-23
NPC2	AC100793.4	0.481472	4.23278e-23
NPC2	AC131159.2	0.490162	5.32404e-24
CST3	AC090409.1	0.414978	5.32611e-17
NPC2	AC090409.1	0.576085	1.89354e-34
TYROBP	LINC02195	0.458308	8.03284e-21
FCGR3A	LINC02195	0.421644	1.49144e-17
AIF1	LINC02195	0.507082	7.89793e-26
GNLY	LINC02195	0.505751	1.10962e-25
C1QA	LINC02195	0.4188	2.57618e-17
TYROBP	SMIM25	0.543977	3.4423e-30
NPC2	SMIM25	0.641001	1.16277e-44
TYROBP	AC008105.3	0.498806	6.37942e-25
AIF1	AC008105.3	0.484166	2.23991e-23
C1QA	AC008105.3	0.451663	3.36513e-20
TYROBP	PCED1B-AS1	0.680437	3.617e-52
FCER1G	PCED1B-AS1	0.426798	5.46653e-18
FCGR3A	PCED1B-AS1	0.554151	1.72526e-31
NPC2	PCED1B-AS1	0.44741	8.28147e-20
AIF1	PCED1B-AS1	0.710482	9.89528e-59
FGFBP2	PCED1B-AS1	0.400962	7.06624e-16
GNLY	PCED1B-AS1	0.457109	1.04267e-20
C1QA	PCED1B-AS1	0.695024	2.97416e-55
TYROBP	AC087501.4	0.495393	1.48501e-24
FCGR3A	AC087501.4	0.591179	1.28057e-36
AIF1	AC087501.4	0.47614	1.46732e-22
C1QA	AC087501.4	0.504432	1.55146e-25
TYROBP	NFE4	0.417324	3.41392e-17
FCGR3A	NFE4	0.558391	4.8054e-32
AIF1	NFE4	0.440398	3.55746e-19
CXCL13	AC008554.1	0.454802	1.71705e-20
AREG	AP005233.2	0.439394	4.37083e-19
S100A9	AL451069.3	0.605491	8.74807e-39
S100A8	AL451069.3	0.832949	1.23333e-97
TYROBP	LINC00839	0.483145	2.85274e-23
FCGR3A	LINC00839	0.631423	5.32054e-43
NPC2	LINC00839	0.446192	1.06945e-19
AIF1	LINC00839	0.460207	5.30328e-21
C1QA	LINC00839	0.502963	2.25003e-25
TIMP1	NUP50-DT	0.434217	1.2505e-18
CST3	IDH1-AS1	0.417335	3.40693e-17
AREG	Z82249.1	0.458468	7.75716e-21
FCER1G	TMEM132D-AS1	0.453339	2.35155e-20
FCGR3A	AC011451.1	0.466874	1.20934e-21
NPC2	HAND2-AS1	0.441064	3.10206e-19
TYROBP	AC021188.1	0.510608	3.18768e-26
AIF1	AC021188.1	0.480258	5.62832e-23
C1QA	AC021188.1	0.53402	5.84576e-29
TYROBP	MIR155HG	0.709224	1.93648e-58
FCER1G	MIR155HG	0.494095	2.04277e-24
FCGR3A	MIR155HG	0.698116	6.24384e-56
AIF1	MIR155HG	0.70241	6.91078e-57
C1QA	MIR155HG	0.737877	1.71013e-65
TYROBP	AC002091.1	0.574523	3.12915e-34
FCGR3A	AC002091.1	0.490534	4.86533e-24
AIF1	AC002091.1	0.466261	1.38708e-21
C1QA	AC002091.1	0.537153	2.42234e-29
CST3	HOTAIRM1	0.420929	1.71215e-17
NPC2	HOTAIRM1	0.63027	8.35311e-43
TYROBP	AL161431.1	0.502398	2.59415e-25
FCGR3A	AL161431.1	0.675752	3.24684e-51
AIF1	AL161431.1	0.502369	2.61326e-25
GNLY	AL161431.1	0.417182	3.50784e-17
C1QA	AL161431.1	0.486246	1.36531e-23
TYROBP	AC011511.5	0.431297	2.2445e-18
AIF1	AC011511.5	0.410622	1.20523e-16
NPC2	AC145423.2	0.439791	4.02904e-19
NPC2	AL158151.4	0.498924	6.19424e-25
TYROBP	LINC00426	0.45684	1.10539e-20
AIF1	LINC00426	0.449924	4.8705e-20
C1QA	LINC00426	0.485163	1.76735e-23
S100A9	AL137186.2	0.406331	2.66303e-16
TYROBP	AL133371.2	0.715974	5.05926e-60
FCER1G	AL133371.2	0.442039	2.53711e-19
FCGR3A	AL133371.2	0.593564	5.67663e-37
NPC2	AL133371.2	0.614742	3.03913e-40
AIF1	AL133371.2	0.697369	9.11749e-56
C1QA	AL133371.2	0.695468	2.37949e-55
TYROBP	AC008972.2	0.458169	8.28019e-21
FCGR3A	AC008972.2	0.459393	6.33856e-21
C1QA	AC008972.2	0.443697	1.79933e-19
TYROBP	LINC01679	0.491899	3.49251e-24
FCGR3A	LINC01679	0.436965	7.1735e-19
AIF1	LINC01679	0.460869	4.58571e-21
C1QA	LINC01679	0.497233	9.42772e-25
S100A8	AC006942.1	0.414152	6.22359e-17
NPC2	LNCTAM34A	0.438802	4.9336e-19
TYROBP	TRG-AS1	0.539955	1.09304e-29
FCGR3A	TRG-AS1	0.491929	3.46753e-24
AIF1	TRG-AS1	0.537158	2.41847e-29
GNLY	TRG-AS1	0.464328	2.13481e-21
C1QA	TRG-AS1	0.582832	2.09547e-35
CST3	AL121601.1	0.402218	5.63357e-16
FTL	AC092115.3	0.43092	2.41972e-18
NPC2	AL020997.2	0.40949	1.48726e-16
FCGR3A	AC124067.2	0.409016	1.62368e-16
CST3	AP001527.2	0.403918	4.13801e-16
TYROBP	ITGB2-AS1	0.604224	1.37423e-38
FCER1G	ITGB2-AS1	0.499028	6.03514e-25
FCGR3A	ITGB2-AS1	0.454942	1.66619e-20
AIF1	ITGB2-AS1	0.611039	1.18211e-39
C1QA	ITGB2-AS1	0.586318	6.58615e-36
NPC2	AP001437.1	0.469132	7.27528e-22
NPC2	LINC02073	0.503083	2.18255e-25
TYROBP	AC008972.1	0.445574	1.21697e-19
FCGR3A	AC008972.1	0.410175	1.30967e-16
AIF1	AC008972.1	0.400989	7.03253e-16
C1QA	AC008972.1	0.421484	1.53824e-17
FTL	AC009403.1	0.416913	3.69184e-17
S100A8	AC147067.2	0.472468	3.41058e-22
TYROBP	AL161935.3	0.578801	7.85538e-35
FCGR3A	AL161935.3	0.506658	8.80364e-26
NPC2	AL161935.3	0.515192	9.64318e-27
AIF1	AL161935.3	0.550734	4.76831e-31
C1QA	AL161935.3	0.508689	5.23006e-26
TYROBP	LINC01615	0.533838	6.15072e-29
FCGR3A	LINC01615	0.693705	5.75116e-55
AIF1	LINC01615	0.498436	6.99342e-25
C1QA	LINC01615	0.582878	2.06415e-35
FCGR3A	AC010186.3	0.402236	5.61457e-16
NPC2	WDR86-AS1	0.505373	1.2216e-25
TYROBP	AP002954.1	0.661388	2.12211e-48
FCER1G	AP002954.1	0.438542	5.20259e-19
FCGR3A	AP002954.1	0.611087	1.16175e-39
AIF1	AP002954.1	0.555439	1.17222e-31
C1QA	AP002954.1	0.608488	2.98217e-39
TYROBP	AC005479.2	0.412489	8.50549e-17
FCGR3A	AC005479.2	0.419408	2.2933e-17
NPC2	AC005479.2	0.529804	1.8856e-28
TYROBP	AC138207.4	0.618133	8.62296e-41
FCGR3A	AC138207.4	0.551082	4.30194e-31
NPC2	AC138207.4	0.542437	5.36649e-30
AIF1	AC138207.4	0.540033	1.06901e-29
C1QA	AC138207.4	0.582574	2.28209e-35
S100A9	ERVH48-1	0.546301	1.75309e-30
TYROBP	AC026401.3	0.424408	8.72652e-18
FCGR3A	AC026401.3	0.409109	1.59586e-16
AIF1	AC026401.3	0.412777	8.05802e-17
TYROBP	LINC02446	0.437074	7.01576e-19
AIF1	LINC02446	0.482124	3.63043e-23
GNLY	LINC02446	0.51943	3.14138e-27
C1QA	LINC02446	0.478006	9.52142e-23
TYROBP	AC018755.4	0.569678	1.46105e-33
NPC2	AC018755.4	0.407276	2.23824e-16
AIF1	AC018755.4	0.598844	9.1457e-38
C1QA	AC018755.4	0.524203	8.71508e-28
S100A9	LINC02247	0.630784	6.83488e-43
S100A8	LINC02247	0.914251	4.87341e-148
TYROBP	LINC01150	0.661297	2.20845e-48
FCGR3A	LINC01150	0.547815	1.12628e-30
NPC2	LINC01150	0.584584	1.17331e-35
AIF1	LINC01150	0.574558	3.09432e-34
C1QA	LINC01150	0.584891	1.05952e-35
CST3	TRIM52-AS1	0.411223	1.07742e-16
TYROBP	AF127936.1	0.639693	1.97597e-44
FCER1G	AF127936.1	0.515181	9.67106e-27
FCGR3A	AF127936.1	0.613956	4.06068e-40
NPC2	AF127936.1	0.437476	6.46588e-19
AIF1	AF127936.1	0.578541	8.54741e-35
C1QA	AF127936.1	0.619032	6.16006e-41
TYROBP	AC004585.1	0.511615	2.45524e-26
FCGR3A	AC004585.1	0.440028	3.83802e-19
AIF1	AC004585.1	0.550328	5.37739e-31
FGFBP2	AC004585.1	0.428615	3.82229e-18
C1QA	AC004585.1	0.559827	3.10483e-32
NPC2	AL135910.1	0.457482	9.61504e-21
TYROBP	AC011899.3	0.409308	1.53808e-16
TYROBP	AC004687.1	0.525049	6.92945e-28
NPC2	AC004687.1	0.400868	7.18738e-16
AIF1	AC004687.1	0.555743	1.06992e-31
C1QA	AC004687.1	0.547612	1.19534e-30
NPC2	ACTA2-AS1	0.473177	2.90079e-22
FTL	PRRT3-AS1	0.493516	2.35395e-24
CST3	TBX2-AS1	0.584395	1.24946e-35
CST3	AC027644.3	0.40954	1.47332e-16
NPC2	PDCD4-AS1	0.563368	1.04711e-32
FCGR3A	AC099066.2	0.416836	3.74618e-17
TYROBP	AC004921.1	0.776119	1.70095e-76
FCER1G	AC004921.1	0.476407	1.37948e-22
FCGR3A	AC004921.1	0.53174	1.10354e-28
CST3	AC004921.1	0.417227	3.47776e-17
NPC2	AC004921.1	0.5782	9.5481e-35
AIF1	AC004921.1	0.738193	1.41247e-65
C1QA	AC004921.1	0.747843	3.61304e-68
FGFBP2	LINC00861	0.406604	2.53279e-16
CST3	AL158212.2	0.401391	6.5405e-16
NPC2	AL158212.2	0.441536	2.81454e-19
CST3	AC138207.2	0.410635	1.20222e-16
LYZ	AL158166.1	0.508012	6.22398e-26
GNLY	LINC01447	0.441736	2.70067e-19
AIF1	CYTOR	0.419941	2.07018e-17
TYROBP	AC145098.1	0.588565	3.09988e-36
FCER1G	AC145098.1	0.42664	5.63969e-18
FCGR3A	AC145098.1	0.518787	3.72765e-27
NPC2	AC145098.1	0.45467	1.7668e-20
AIF1	AC145098.1	0.496298	1.18814e-24
C1QA	AC145098.1	0.517424	5.35174e-27
S100A9	AC002511.2	0.47287	3.11152e-22
S100A8	AC002511.2	0.542513	5.2508e-30
TYROBP	LINC00892	0.430744	2.50597e-18
AIF1	LINC00892	0.426993	5.2615e-18
C1QA	LINC00892	0.425545	6.98836e-18
FCGR3A	AC005586.2	0.469858	6.17382e-22
TYROBP	AC012645.3	0.501675	3.1122e-25
AIF1	AC012645.3	0.478486	8.51531e-23
C1QA	AC012645.3	0.493763	2.21576e-24
FCER1G	ZFPM2-AS1	0.454233	1.94092e-20
