# Supplementary material for: CD8 T cell exhaustion-associated LncRNA signature reveals novel molecular subtypes and immune targets in hepatocellular carcinoma
Source: Discov Oncol. 2025 Oct 8;16:1828. doi: 10.1007/s12672-025-03675-w (PMC12508406; doi:10.1007/s12672-025-03675-w)
Supplement: Supplementary file 3 — Supplementary material 3. [file 12672_2025_3675_MOESM3_ESM.zip › New folder/Table S3 Differentially expressed CD8Tex-related lncRNAs in HCC.xls]

gene	conMean	treatMean	logFC	pValue	fdr
LINC00996	0.05857758938	0.150885409842246	1.36503257950785	4.36508932841456e-07	1.05316440939526e-06
AC138696.2	0.58664032832	2.54174357791176	2.11527033534213	2.27795721072533e-20	4.94642137186072e-19
LINC00880	0.03187477242	0.214854110526738	2.75287043205616	1.67622822071149e-05	3.14551468577959e-05
AC026369.2	0.19816192956	0.548709305382353	1.46936222050642	1.89343959362876e-13	1.30819462832532e-12
AC007406.3	0.11526627876	0.239821940334225	1.05699313794102	6.45070292239981e-07	1.53204194406995e-06
AC119403.1	0.08138276986	0.182000113649733	1.16114406287329	7.75693285862952e-07	1.81392891463336e-06
AL118558.3	0.59182922718	1.33673036237166	1.17545563240727	1.63612327939217e-12	9.56502840260038e-12
AC005785.1	0.06325503696	0.290223836227273	2.1979137431086	5.46162718865882e-22	1.66033466535228e-20
LINC01914	0.04175535086	0.209552686917112	2.32728002717925	0.000451463908232003	0.000679430832190737
LINC01094	0.05869200378	0.173955328093583	1.56748099953483	3.98265266031366e-05	6.80183375694018e-05
AL121894.2	0.15453812942	0.418115812131016	1.43593976333906	1.11928974937612e-10	4.59816329473433e-10
LINC01133	0.03260279698	0.147501944	2.17766632551233	0.00163272293992226	0.00229790635989059
FAM99B	3.77453992568	1.80726598955615	-1.06249195210813	1.0290378641088e-14	8.68965307469653e-14
LINC01697	0.002551162	0.141007292703209	5.78847145486101	7.59612024709295e-05	0.000124151642748186
MIAT	0.05842191752	0.175236019860963	1.58471773609552	2.5907884707408e-05	4.60398593593153e-05
MAPKAPK5-AS1	1.350741683	3.96756698612299	1.55450278209786	8.8306412699415e-27	6.71128736515554e-25
AC023090.1	0.00774640558	0.626512415836898	6.3376722512495	7.5404816080211e-09	2.54700712093157e-08
LINC00862	0.05797468908	0.303941441379679	2.39029831203578	4.97071965358988e-12	2.60534271498504e-11
AC245128.3	0.3053269437	0.123637544409091	-1.30423800044351	2.01094717632098e-10	8.04378870528392e-10
LUCAT1	0.02112281232	0.578824119098931	4.77625120399324	1.1198844261504e-08	3.62175388882683e-08
AP000866.6	0.0466099047	0.123707555983957	1.40822515374548	9.04543298201257e-09	2.98892568101285e-08
HSD17B3-AS1	0.0744627914	0.185511046927807	1.31691349502718	0.00793220185931382	0.010563500052323
AC134043.2	0.0078282161	0.20647248952139	4.72112217645242	1.69840606336476e-28	2.58157721631444e-26
PCOTH	0.04585181704	0.119857674606952	1.38627147720696	1.07008763724562e-07	2.80436760105749e-07
AL121772.1	0.01588963208	0.120983388398396	2.92865134713967	4.12002886056858e-16	4.81726451389557e-15
ERLNC1	0.0537347024	0.173468447275401	1.69074726933098	0.000820381617865408	0.00120014454278022
LINC01943	0.07094176836	0.352902530152406	2.31456257584703	7.25193892803535e-17	9.18578930884478e-16
AC026369.3	0.50100440854	0.127118576360963	-1.97864842561692	2.65163960563311e-14	2.01524610028116e-13
AC006059.1	0.0447904461	0.138730031013369	1.63101718274214	0.000314583568654499	0.000487925535055958
AC073611.1	0.20474885416	0.733007418574866	1.83997242146267	1.14875901487312e-18	1.94012633623016e-17
AC109479.1	0.04426620368	0.150994442486631	1.77021789389478	6.904883741551e-06	1.41830044421048e-05
AC108676.1	0.02529261028	0.130873088042781	2.37138061998423	1.33478822177336e-07	3.38146349515918e-07
HOXD-AS2	0.00558206292	0.179151446491979	5.00423749558473	4.94203083132286e-15	4.69492928975672e-14
LOXL1-AS1	0.0474084276	0.210284972885027	2.14913030876933	0.0156191132053182	0.0197842100600697
HOXB-AS1	0.0977698898	0.29547427713369	1.59557040853139	5.73334428082126e-08	1.61383024200895e-07
AL049840.4	2.05730477776	5.37517463110695	1.38555608980219	1.62719160759417e-19	3.09166405442892e-18
AC026356.1	0.06891122816	0.240152956903743	1.80114259699614	2.38648815198725e-09	8.4359581186526e-09
AC110995.1	0.43644020284	0.21471728973262	-1.02334563577627	1.29473610375523e-11	6.34838347647726e-11
AL391069.3	0.18169640416	0.369471016919786	1.02393132850692	1.17672423384109e-05	2.35344846768218e-05
U62317.4	0.07716594084	0.242031501352941	1.64915870939395	0.00282688300916408	0.00390623833993582
ZBED3-AS1	0.04888113042	0.148595916513369	1.60404491620134	7.07703559183573e-13	4.48212254149596e-12
ZNF426-DT	0.1012608451	0.390623932491979	1.94770391221453	5.97095242101653e-08	1.65015412362639e-07
AL023653.1	0.10004101698	0.201828138385027	1.01253569686724	2.45204460018049e-05	4.49049131599319e-05
LINC02550	0.05111820648	0.174080652157754	1.76784674220925	2.55062634772865e-05	4.60398593593153e-05
AC012186.2	0.04924321918	0.118785131737968	1.27035728277691	6.50864455339405e-05	0.000108715821111637
MIR4435-2HG	0.37221215712	2.01447607436364	2.43620758861135	9.9522084824941e-23	5.04245229779701e-21
ARF4-AS1	0.1571351512	0.450966767989305	1.52101517610978	8.25007322316187e-11	3.5828889426303e-10
AL450263.1	0.0217125215	0.127003734727273	2.54827173951848	2.23717982165425e-06	5.00075489546244e-06
SLC6A1-AS1	0.15158502694	0.554465244697861	1.87096977542516	4.88236936458142e-06	1.01660293618682e-05
AC100793.4	0.08907466864	0.296243654727273	1.73369713649172	1.60543719751438e-05	3.05033067527732e-05
AC131159.2	0.05900654776	0.170296234419786	1.52909957505024	1.54630450587443e-11	7.34494640290354e-11
AC090409.1	0.02967284366	0.133674704593583	2.17151139110462	1.37890025788266e-14	1.10312020630613e-13
LINC02195	0.05998834526	0.226853198235294	1.91900485796852	4.34712739850119e-06	9.1772689523914e-06
AC008105.3	0.1130226106	0.292379976946524	1.37123309650693	3.1035125964556e-06	6.8367234008877e-06
AC008554.1	0.02109728276	0.176017828237968	3.06059245881732	0.0321120031041328	0.0398411879636531
AL451069.3	0.00584227698	0.226632807668449	5.27768215513568	7.314881166606e-05	0.000120854558404795
LINC00839	0.05469257984	0.339929018986631	2.6358165063098	1.31300004617351e-07	3.38146349515918e-07
NUP50-DT	1.82317920306	4.17329409707487	1.19473021960667	2.47550835989439e-12	1.39361952112573e-11
IDH1-AS1	0.46680256006	1.20468107601604	1.36776688357651	1.70041766696309e-09	6.15389250900928e-09
HAND2-AS1	0.3151500681	0.10181985071123	-1.63002011905126	4.89579304997517e-22	1.66033466535228e-20
MIR155HG	0.1746966008	0.364422808903743	1.06076172203086	0.000382605600322412	0.000587434861101077
AC145423.2	0.0943370422	0.50351217676738	2.41613039520452	1.23469957251357e-12	7.50697340088251e-12
AL158151.4	0.0359862178	0.110324750828877	1.61624010280648	0.00830767281940615	0.0108859161081874
AL137186.2	0.12456662574	0.432040704818182	1.79424965365338	9.48892535798666e-18	1.31119695855816e-16
LNCTAM34A	0.31955670542	0.918124889887701	1.52261845214683	9.60284093851295e-15	8.58606954502334e-14
AL121601.1	0.10715055088	0.41057024607754	1.93798981230324	3.87943197467964e-12	2.10597735768323e-11
AC092115.3	0.01102193758	0.232416912783422	4.39826528919355	3.4867094206312e-08	1.0191919844922e-07
AL020997.2	0.0629827521	0.153243907665775	1.28280101546431	0.00118641868457743	0.00170127962316764
AC124067.2	0.0322700091	0.247172200721925	2.93725060373052	3.98903879217633e-11	1.8373754436691e-10
AP001527.2	0.05862528358	0.194664436486631	1.73139443888449	1.08900300541182e-10	4.59801268951657e-10
ITGB2-AS1	0.22740416846	0.475788325331551	1.06506117205921	0.000120317748810819	0.000194556359779197
AP001437.1	0.06081105326	0.234210429205882	1.94539983671196	1.8907637667777e-13	1.30819462832532e-12
AC147067.2	0.10835157856	0.240989781005348	1.15325179930838	0.00935265690326834	0.0121504602503999
AL161935.3	0.08298994772	0.24290529740107	1.54938544975007	1.61367607849116e-08	4.90557527861313e-08
LINC01615	0.01191798368	0.171558407719251	3.84748774898841	7.35539554437098e-11	3.28829447865997e-10
AC010186.3	0.12488184036	0.329282860954545	1.39876371886064	1.42726755948444e-09	5.29133339125939e-09
AP002954.1	0.3983722099	0.182595149903743	-1.12546856482613	6.55793003670271e-08	1.78000958139074e-07
AC026401.3	0.91381685882	3.27051090508021	1.83953906102348	2.23732874065119e-18	3.40073968578981e-17
AC018755.4	0.81176730898	0.396806231863636	-1.03263155832405	9.51722369174973e-06	1.92882400152795e-05
TRIM52-AS1	2.19844058656	4.95345941496257	1.17195588792299	1.09272190038948e-15	1.18638377756572e-14
AC004585.1	0.11788989726	0.324841079326203	1.46229399709318	1.40250337134601e-05	2.7330834928794e-05
AL135910.1	0.05599595754	0.127067052537433	1.18219541463028	0.000868954922836734	0.0012579156978208
AC004687.1	0.1965209415	0.638454562411765	1.69990089380243	1.52724014780787e-06	3.46478361890741e-06
PRRT3-AS1	0.44270112428	1.7483810794893	1.98161472845316	2.87260750079936e-10	1.1195803592859e-09
TBX2-AS1	0.17117375566	0.777199044187166	2.18282260181226	9.2377697420303e-12	4.68047000262868e-11
AC027644.3	1.31339868416	2.82376896731551	1.10431714128713	8.81932893090865e-08	2.35182104824231e-07
AC099066.2	0.03744320318	0.181647250927807	2.27836376743231	3.42514701889122e-06	7.43746209816379e-06
AL158212.2	0.03266045722	0.16495019068984	2.33641355300618	4.81371050445295e-15	4.69492928975672e-14
AC138207.2	0.16319046228	0.450990540537433	1.46654043248502	1.16589400345027e-08	3.69199767759252e-08
AL158166.1	0.03797107916	0.159243243114973	2.06825925159149	1.59033386862819e-05	3.05033067527732e-05
CYTOR	0.72274846168	4.13073193842513	2.5148319021895	8.4303259620947e-21	2.13568257706399e-19
AC005586.2	0.25121224092	0.582298622090909	1.21285244016379	1.09377420332679e-06	2.51899513493443e-06
ZFPM2-AS1	0.05386477358	1.49345427355615	4.79316716641397	1.20232643075361e-08	3.72966566274589e-08
