# Supplementary material for: CD8 T cell exhaustion-associated LncRNA signature reveals novel molecular subtypes and immune targets in hepatocellular carcinoma
Source: Discov Oncol. 2025 Oct 8;16:1828. doi: 10.1007/s12672-025-03675-w (PMC12508406; doi:10.1007/s12672-025-03675-w)
Supplement: Supplementary file 3 — Supplementary material 3. [file 12672_2025_3675_MOESM3_ESM.zip › New folder/Table S4 Component genes and weighting coefficients of BRGs prognostic model.xlsx]

## Sheet: Sheet1
Gene	Coef
LUCAT1	0.653059
AC026356.1	1.25071
NUP50-DT	0.446259
TBX2-AS1	-0.910581
AL158166.1	0.898491
