# Supplementary material for: CD8 T cell exhaustion-associated LncRNA signature reveals novel molecular subtypes and immune targets in hepatocellular carcinoma
Source: Discov Oncol. 2025 Oct 8;16:1828. doi: 10.1007/s12672-025-03675-w (PMC12508406; doi:10.1007/s12672-025-03675-w)
Supplement: Supplementary file 3 — Supplementary material 3. [file 12672_2025_3675_MOESM3_ESM.zip › New folder/Table S5 Differential genes in different risk score groups - 副本.xlsx]

## Sheet: Sheet1
gene	lowMean	highMean	logFC	pvalue	fdr
OPRPN	8.71897	0.767182	-3.50652	0.0092355	0.0197265
CTSG	1.57709	0.252387	-2.64356	2.27164e-11	2.05952e-09
AC087379.2	2.57676	0.499504	-2.36699	0.0146671	0.0290612
ATP1A2	1.1802	0.239157	-2.303	0.0107557	0.0223752
TPSAB1	3.174	0.691462	-2.19858	0.00198875	0.00551457
CYP3A4	551.709	132.803	-2.05462	2.90861e-07	4.05694e-06
COX7A1	11.0138	2.70724	-2.02441	0.000966027	0.00306434
MYH3	1.16402	0.291756	-1.99628	5.03862e-05	0.000267967
GABBR2	1.02772	0.259399	-1.9862	0.000256992	0.00101405
PEBP4	1.49358	0.379497	-1.97662	0.000448528	0.00161436
TPSB2	2.92498	0.795719	-1.87809	0.00152973	0.00444404
CCL25	38.6011	11.216	-1.78308	0.0125492	0.0254752
CALML3	1.04202	0.309284	-1.75238	0.0167708	0.0324906
AP003716.1	2.14548	0.650159	-1.72244	1.86516e-10	1.13758e-08
SLC16A11	17.9997	5.60795	-1.68243	3.5424e-09	1.17074e-07
LINC00844	32.3028	10.0658	-1.68219	2.96863e-06	2.66978e-05
FOLH1B	1.55516	0.491029	-1.66318	3.49888e-08	7.39338e-07
LINC01549	3.06329	0.969724	-1.65943	1.80194e-06	1.78834e-05
FABP4	14.4759	4.61651	-1.64878	1.17064e-08	3.05003e-07
HEPACAM	3.40519	1.08938	-1.64423	0.00338497	0.00860545
CA4	0.851818	0.276031	-1.62572	8.29999e-07	9.46213e-06
PLAC9	6.21597	2.0446	-1.60416	0.000452586	0.00162548
IGF2	565.069	188.295	-1.58543	1.64601e-08	4.01567e-07
ELFN1	7.05839	2.3683	-1.57549	3.61412e-12	4.28331e-10
SLC38A11	1.06883	0.361888	-1.56242	0.000369678	0.00137864
TCAP	1.74654	0.622099	-1.48928	0.00258348	0.00688211
SLCO1B3	7.86596	2.82277	-1.47851	0.000259419	0.00102169
KCNU1	1.23546	0.461215	-1.42153	0.0035085	0.00886487
CRHBP	1.84865	0.706565	-1.38758	6.17081e-05	0.000316634
CNDP1	1.44542	0.552617	-1.38713	0.00333928	0.0085092
LINC01093	6.08727	2.35952	-1.3673	0.0193814	0.0366642
TBX2-AS1	1.11546	0.432373	-1.36729	2.2794e-07	3.32808e-06
PAGE4	20.7943	8.08012	-1.36374	0.00745276	0.0164855
CYP2A13	3.30237	1.30911	-1.33491	0.000113211	0.000518389
CPA3	1.76784	0.706547	-1.32313	0.0161339	0.0314703
RNA5SP111	2.48085	0.996196	-1.31633	0.000105862	0.000489307
REN	2.18838	0.885249	-1.30571	0.000203224	0.000836717
SPDYC	3.80114	1.53951	-1.30396	1.43511e-06	1.48587e-05
TTC36	17.3816	7.08046	-1.29565	1.08012e-05	7.64398e-05
C3orf85	0.857248	0.3497	-1.29359	0.000453495	0.00162831
TREH	1.81563	0.747794	-1.27976	2.36916e-05	0.000143912
ASB4	0.720436	0.297717	-1.27493	0.000125045	0.000562288
AC004862.1	2.36844	0.983197	-1.26839	0.00360836	0.00906577
C20orf204	1.63647	0.682317	-1.26207	0.0126956	0.0257209
SPP2	90.7956	38.2406	-1.24752	4.16152e-12	4.81373e-10
AL139231.1	0.739412	0.31394	-1.23589	0.000331523	0.00125625
CYP2A7	35.2397	15.0502	-1.22741	0.00100605	0.00316585
FNDC5	13.748	5.90037	-1.22034	1.37098e-05	9.30021e-05
FCN2	2.77494	1.20011	-1.20929	0.00823553	0.017918
RASL10B	4.98686	2.18123	-1.19299	0.0261278	0.0471151
IGF2-AS	0.901796	0.395394	-1.18951	1.29251e-08	3.28464e-07
AC136475.3	6.84032	3.00773	-1.18539	0.0115614	0.0237821
PPP1R3G	7.71036	3.47678	-1.14905	0.000177205	0.000748893
UNC93A	6.58971	2.98235	-1.14377	0.0248145	0.0451946
HBB	18.1279	8.23017	-1.13922	0.000121146	0.000548426
COLEC10	1.58447	0.719616	-1.1387	0.00038007	0.00141073
GLYAT	29.149	13.2637	-1.13597	5.23614e-07	6.53568e-06
SLC17A2	19.5138	8.92557	-1.12848	1.84366e-12	2.44933e-10
DHRS2	13.6888	6.28817	-1.12228	0.00395622	0.00977617
NLRP6	1.63218	0.750237	-1.12138	1.65747e-05	0.000108436
AC008549.1	15.0902	6.94227	-1.12013	7.99794e-06	5.93502e-05
AC010336.2	0.934115	0.4329	-1.10957	1.60611e-09	6.21062e-08
CTNNA2	1.52345	0.707266	-1.10702	0.00859996	0.018582
SLC22A1	110.926	51.5996	-1.10416	0.00131928	0.00394168
PLIN1	3.17306	1.47765	-1.10257	2.69651e-06	2.46806e-05
TPPP2	0.696174	0.325136	-1.0984	1.21856e-07	1.97471e-06
AC116025.1	0.942185	0.440088	-1.09822	4.09336e-06	3.45004e-05
CHADL	2.87301	1.35056	-1.08901	1.8494e-07	2.80398e-06
AC007207.2	5.3925	2.53856	-1.08694	0.00707777	0.0157888
AL161668.4	3.40349	1.60853	-1.08127	9.31259e-07	1.04047e-05
CYP3A43	1.90539	0.900999	-1.08049	5.70309e-06	4.52023e-05
NOTUM	48.908	23.1518	-1.07894	7.01141e-06	5.32725e-05
LMOD1	4.43217	2.1061	-1.07344	0.00054468	0.00188899
PACRG	1.04017	0.494526	-1.0727	2.08946e-05	0.000130523
SLC27A5	66.3068	31.5635	-1.0709	3.68182e-10	1.96043e-08
CYP2C9	157.196	75.7565	-1.05312	1.10718e-07	1.85239e-06
ESR1	0.746967	0.366722	-1.02636	7.41922e-05	0.000366536
AC087164.2	0.801056	0.393777	-1.02453	2.00834e-07	2.99088e-06
ANXA10	10.6298	5.22798	-1.02379	1.75479e-05	0.000113255
IGFALS	14.6487	7.22842	-1.01902	1.22732e-06	1.30183e-05
SPARCL1	59.169	29.3583	-1.01107	0.000411439	0.00150674
SLC6A13	2.32125	1.1528	-1.00976	4.09663e-05	0.00022482
AKR1D1	26.4322	13.1772	-1.00426	1.29123e-05	8.88502e-05
AMN	9.77519	4.87775	-1.00291	1.90683e-05	0.000121664
NXPH4	2.19734	4.3964	1.00056	0.000128555	0.000575752
HKDC1	7.02304	14.0692	1.00238	4.86431e-09	1.50738e-07
MPP3	0.398487	0.79844	1.00265	2.09692e-07	3.09192e-06
AC007639.1	0.340862	0.683195	1.00311	6.51853e-08	1.21988e-06
ASPHD1	2.10894	4.23263	1.00504	2.50587e-05	0.000150982
ADORA1	0.604344	1.21308	1.00523	0.0275662	0.0491807
TOX	0.539828	1.08412	1.00595	0.0204417	0.038335
SHCBP1	0.691672	1.39183	1.00882	3.20798e-07	4.4013e-06
FAM96AP2	0.388935	0.784351	1.01197	0.00733076	0.0162639
CD44	3.96154	7.99724	1.01344	6.71261e-05	0.000337973
ALOX5AP	1.55663	3.14257	1.01352	0.00053687	0.00186673
CLIP4	0.900654	1.82282	1.01713	3.38712e-11	2.87648e-09
ANXA2P2	1.5865	3.2196	1.02103	1.86538e-11	1.76266e-09
TNFSF13B	0.933092	1.89403	1.02137	2.71916e-05	0.000161513
IMPDH1	2.83549	5.75689	1.02169	3.46488e-06	3.02681e-05
TKT	22.1616	44.9976	1.02179	3.04928e-15	1.16901e-12
EDA	0.519929	1.05745	1.0242	2.64569e-06	2.42651e-05
CCNO	0.663437	1.35077	1.02576	5.81369e-05	0.000302123
SCNN1A	1.24499	2.54364	1.03076	0.0118525	0.0243028
AL365181.3	2.82098	5.76564	1.03128	8.12383e-10	3.65792e-08
CRP	661.194	1352.23	1.0322	1.9288e-06	1.89186e-05
FAM133A	0.763789	1.56234	1.03246	0.000165852	0.00070918
TNFSF9	0.365988	0.748906	1.03299	2.67252e-05	0.000159327
ELF4	1.03612	2.12067	1.03333	0.000169797	0.000722593
GAL3ST4	0.583111	1.19537	1.03562	1.18912e-05	8.26713e-05
LCN2	89.4632	183.597	1.03718	8.01503e-05	0.000388672
ICAM1	11.046	22.7299	1.04107	2.25671e-12	2.91158e-10
TNFSF14	2.91502	6.01103	1.04411	1.0838e-07	1.81781e-06
STK39	2.03438	4.2061	1.04789	3.01456e-08	6.54521e-07
CYBB	2.74079	5.67935	1.05113	2.52755e-05	0.000152084
TSPAN13	13.0303	27.0155	1.05192	8.07425e-10	3.65792e-08
MAP2	1.33819	2.77586	1.05265	4.03226e-09	1.29748e-07
GPRIN3	0.522507	1.08532	1.05459	4.29294e-08	8.76752e-07
AC111000.4	0.736529	1.52998	1.0547	6.88438e-06	5.24858e-05
DDR1	3.44725	7.17291	1.05711	0.00154008	0.00446807
PDZK1IP1	29.7324	62.0304	1.06094	0.00530677	0.0124421
LY96	9.09971	18.9856	1.06102	4.53437e-09	1.42155e-07
CTSV	0.922952	1.92832	1.06302	0.0222511	0.0412328
SAPCD2	0.648993	1.35649	1.0636	0.00254239	0.00679017
IER3	17.1491	35.876	1.06489	2.24106e-12	2.91158e-10
ITGAM	1.16608	2.43956	1.06495	2.08814e-09	7.71863e-08
PPP1R14D	0.805	1.68596	1.06651	2.93926e-06	2.65047e-05
TGFA	0.903724	1.89418	1.06762	0.00519634	0.0122238
CEMIP	0.602584	1.26507	1.06999	0.0137397	0.0274959
DHDH	0.350709	0.736469	1.07035	0.000146378	0.000639807
AF124730.1	0.610167	1.28231	1.07146	0.00389432	0.0096463
BCL2A1	1.12151	2.3602	1.07347	0.000291131	0.00112479
PIP4P2	1.3892	2.92725	1.07529	8.81003e-13	1.29904e-10
LINC02041	0.716097	1.50972	1.07605	0.0026836	0.00710491
TMEM159	0.859514	1.81334	1.07706	3.67915e-05	0.000205867
AP000424.1	0.473797	0.999685	1.0772	1.27573e-06	1.34573e-05
WISP1	0.375612	0.792612	1.07737	0.0162513	0.0316395
SNORA73B	0.733788	1.54948	1.07835	0.000320578	0.00121994
AP000769.1	0.982337	2.07503	1.07884	6.88441e-06	5.24858e-05
KIF2C	2.05075	4.33246	1.07903	4.36426e-08	8.87268e-07
BAIAP2L2	4.43084	9.37516	1.08126	8.29737e-06	6.11726e-05
SLFN13	0.619325	1.31123	1.08215	0.00168505	0.00481678
ADAM9	3.57488	7.57062	1.08252	8.26662e-07	9.4321e-06
NPL	3.13035	6.63048	1.08279	4.82729e-11	3.81015e-09
LPCAT4	1.07807	2.28525	1.0839	1.02455e-09	4.28267e-08
AL365181.2	0.566742	1.20426	1.08738	4.17227e-08	8.5821e-07
TRNP1	7.4201	15.7848	1.08902	1.38406e-07	2.19001e-06
CD109	0.999663	2.12695	1.08927	3.84694e-09	1.25287e-07
BICDL1	1.64376	3.49935	1.09008	1.53361e-13	3.07074e-11
S100A11	75.0933	160.139	1.09256	9.93167e-07	1.09501e-05
C6orf132	0.449002	0.957554	1.09263	0.00988827	0.0208815
PTGFR	1.14062	2.44332	1.09902	0.000326771	0.0012414
SLC25A24	0.686755	1.47159	1.09951	2.94964e-05	0.000172005
OLFML2B	2.27558	4.87634	1.09956	0.00246993	0.00662565
LINC00513	0.411931	0.883247	1.10042	4.32845e-08	8.82662e-07
FDCSP	7.37088	15.8567	1.10518	0.000143423	0.000630871
VLDLR	0.655257	1.41257	1.10819	0.0121669	0.0248334
FZD2	0.441907	0.952859	1.10852	0.00568474	0.0131355
WIPF3	0.551515	1.18932	1.10866	6.47182e-06	4.99361e-05
NFE2L3	1.35045	2.9144	1.10976	8.47041e-08	1.49351e-06
CARD11	0.582179	1.25659	1.10998	0.00051406	0.00180001
CEACAM20	0.791631	1.71392	1.1144	0.00193721	0.00539844
CPNE7	0.744617	1.61215	1.11441	8.41433e-05	0.000404817
S100A9	30.4515	65.9805	1.11553	1.97974e-07	2.96144e-06
IL18	1.448	3.13882	1.11616	0.000380784	0.0014126
SLC1A5	5.6254	12.1983	1.11665	1.40476e-13	2.87689e-11
TBC1D30	0.346525	0.753455	1.12056	2.36927e-12	3.02771e-10
FAM24B	0.344914	0.750004	1.12066	6.16978e-05	0.000316634
LPAR1	0.352594	0.766993	1.12121	0.00701959	0.0156851
CDR2L	1.20734	2.62673	1.12143	0.0115294	0.0237382
SQSTM1	63.3262	138.182	1.12569	8.65501e-15	2.97777e-12
LHFPL3-AS2	0.349142	0.761936	1.12586	0.000175603	0.000744234
AC090772.3	0.324852	0.710274	1.1286	2.0065e-09	7.52044e-08
SLC2A1	1.61127	3.53138	1.13203	2.33899e-09	8.41409e-08
CYP2S1	0.791254	1.73522	1.13291	3.84202e-06	3.28149e-05
SLC52A3	0.462458	1.01509	1.13422	0.000119238	0.000541255
MUC13	25.9909	57.0837	1.13507	5.34647e-06	4.28548e-05
Z98257.1	0.511183	1.12545	1.13859	0.00196766	0.00546859
KYNU	1.41032	3.11245	1.14203	2.03418e-11	1.88239e-09
SLC22A15	0.490656	1.08686	1.14738	3.07803e-11	2.68188e-09
CHST11	1.21042	2.68142	1.14749	5.73666e-08	1.10755e-06
POSTN	2.7252	6.03894	1.14793	0.00231935	0.00628074
TUSC3	1.55287	3.44316	1.1488	0.000689838	0.00230255
SIGLEC10	0.467383	1.03987	1.15373	9.45229e-07	1.05079e-05
SULF1	1.35559	3.01849	1.1549	3.45279e-05	0.000195649
UAP1L1	1.21454	2.70467	1.15504	0.000177893	0.000751329
LIMCH1	0.854543	1.90352	1.15544	4.95545e-05	0.000264068
PHLDA2	5.29249	11.7985	1.15658	1.07796e-10	7.30508e-09
SMPDL3B	0.483879	1.08083	1.15942	0.00038007	0.00141073
KCNE5	0.399431	0.893291	1.16118	2.9433e-07	4.09256e-06
LIMK1	1.79217	4.00804	1.16119	1.51074e-14	4.71422e-12
CCL28	0.963413	2.15731	1.163	1.88202e-05	0.000120309
C15orf48	3.45614	7.74014	1.1632	0.000276175	0.0010763
SLC51B	6.09474	13.6497	1.16323	0.002754	0.0072628
EPS8L3	3.56161	7.97663	1.16325	1.23769e-07	1.99682e-06
IQANK1	0.387396	0.868484	1.16469	1.38023e-06	1.44012e-05
AC107959.3	0.316228	0.709244	1.16532	6.57343e-07	7.79861e-06
HIST1H1PS1	0.456609	1.02685	1.1692	0.00089464	0.00286728
ARHGEF16	1.83961	4.14258	1.17113	1.37383e-12	1.90042e-10
LPCAT1	4.32844	9.7507	1.17166	6.87691e-14	1.67772e-11
PLBD1	2.13309	4.82434	1.17739	2.05344e-05	0.000128692
BIRC3	5.60035	12.6694	1.17776	4.04278e-10	2.13567e-08
ITGAV	5.61636	12.7182	1.17918	3.26582e-16	2.43448e-13
MUC3A	1.27051	2.87793	1.17962	0.0019104	0.00533813
NAP1L2	0.535961	1.21581	1.18172	5.94353e-05	0.000307086
ARFGEF3	0.411957	0.934848	1.18224	5.35129e-05	0.000281362
OR2I1P	43.4128	98.7242	1.18528	2.25578e-07	3.29717e-06
ECEL1	2.01358	4.59537	1.19042	0.00473505	0.0113213
ARNTL2	0.980638	2.23973	1.19153	1.34939e-15	6.24349e-13
PAQR5	1.36621	3.14061	1.20087	2.18554e-06	2.0769e-05
ASPH	6.23536	14.3364	1.20114	2.34351e-14	6.69048e-12
DSG2	4.282	9.90445	1.20979	3.01993e-09	1.02069e-07
TRIM6	0.365593	0.846207	1.21077	3.31228e-14	8.71454e-12
AREG	0.696109	1.61607	1.21511	0.00420061	0.0102393
SLC16A14	1.23109	2.86524	1.21872	0.00758197	0.0167244
TCAF2	0.348287	0.81132	1.21999	9.1806e-10	4.02401e-08
FCGR1A	0.382204	0.890584	1.22041	1.21593e-05	8.42299e-05
KRT23	8.44246	19.6984	1.22234	8.5263e-05	0.000409323
MITF	0.403838	0.944833	1.22628	2.35297e-09	8.44177e-08
TRIP13	1.09675	2.56716	1.22694	8.73944e-09	2.45326e-07
KLHDC7B	0.568486	1.33111	1.22743	0.000416002	0.00151971
CHST4	0.945175	2.22814	1.23719	1.24918e-07	2.01218e-06
MLLT3	0.331509	0.781548	1.23729	0.000155846	0.00067326
TRIM16L	3.72844	8.8036	1.23952	5.65139e-10	2.74748e-08
CEP55	0.887272	2.09722	1.24103	5.79947e-08	1.11646e-06
RAB27B	0.323967	0.765826	1.24117	0.000138826	0.00061518
AC092868.1	0.666117	1.57886	1.24503	1.12115e-08	2.96133e-07
PFN2	2.82399	6.69685	1.24575	0.000488591	0.00172797
TC2N	1.21246	2.88235	1.24931	0.000186351	0.000779446
CYP26B1	0.418143	0.994611	1.25014	0.0156969	0.0307656
SLC16A3	1.83813	4.38479	1.25427	4.2303e-07	5.47898e-06
HSPA7	1.29305	3.08632	1.25511	0.00474617	0.0113418
DNM1	0.556813	1.32931	1.25542	0.011308	0.0233467
C6orf141	0.546669	1.30543	1.25579	0.0102239	0.0214661
BCAN	0.418682	1.00097	1.25747	2.03901e-08	4.79159e-07
CIDEC	1.44757	3.46399	1.2588	1.32393e-06	1.3922e-05
SERHL2	0.376777	0.901847	1.25917	3.91956e-05	0.000216609
HK2	1.18115	2.82808	1.25963	3.65735e-06	3.17223e-05
PRAMEF10	0.851255	2.04455	1.26412	0.0170253	0.0328982
TRIM16	1.97437	4.74253	1.26426	1.85392e-13	3.5537e-11
VEPH1	0.334729	0.806289	1.2683	0.0270724	0.0484796
STMN2	0.800981	1.93068	1.26927	0.00607799	0.0138982
GOLM1	13.774	33.2115	1.26973	4.61329e-16	2.94767e-13
VCAN	1.68175	4.05883	1.2711	0.00175342	0.00497514
IL4I1	1.1193	2.71216	1.27685	8.80052e-06	6.41071e-05
GFPT2	0.329132	0.797647	1.27708	0.0104592	0.0218706
ARNT2	0.454745	1.10302	1.27833	5.42943e-05	0.000284692
RARRES1	3.09195	7.54253	1.28653	0.00052535	0.00183237
PLAU	2.34968	5.73598	1.28758	0.00172463	0.00491214
UGT2A1	0.405329	0.995995	1.29704	3.04689e-06	2.73101e-05
AL109615.3	0.401431	0.986429	1.29706	0.00438887	0.0106108
PLPP2	2.26725	5.57408	1.29779	0.00108253	0.00334995
OSMR	2.46858	6.07183	1.29845	9.63984e-10	4.1325e-08
CDH11	0.400271	0.986491	1.30133	7.854e-05	0.000381691
AL033397.1	0.950025	2.34553	1.30388	2.0337e-09	7.55904e-08
SLC7A1	0.839729	2.07401	1.30443	2.2563e-10	1.32205e-08
NEIL3	0.42155	1.04364	1.30785	5.16594e-12	5.82492e-10
SEMA6A	1.0366	2.5665	1.30794	8.33508e-06	6.13831e-05
CASC19	0.6303	1.5629	1.31012	1.05115e-08	2.81522e-07
AC025627.1	0.777806	1.9327	1.31313	0.0114658	0.0236253
SRXN1	0.862594	2.14365	1.31332	4.56377e-17	5.6599e-14
KCNN4	0.345286	0.858701	1.31437	0.00235335	0.00636252
RAP1GAP	5.68511	14.1488	1.31542	1.51074e-14	4.71422e-12
P2RY6	0.396213	0.988365	1.31877	6.76957e-07	7.99596e-06
PLAUR	1.0747	2.68611	1.32159	9.08339e-06	6.56686e-05
WFDC21P	1.19634	3.0003	1.32648	0.0225362	0.0416861
KIF3C	0.449523	1.12819	1.32755	0.00178856	0.00504602
LYPD1	1.8017	4.52225	1.32769	8.60364e-06	6.29807e-05
PTGES	1.85652	4.66825	1.33028	5.49185e-08	1.06797e-06
DNAJC6	0.445103	1.12366	1.33599	4.78358e-15	1.73476e-12
AC068506.1	0.433813	1.09728	1.33878	2.60949e-07	3.70915e-06
PKM	14.5215	36.8	1.34151	2.08537e-08	4.89187e-07
COL8A2	0.383652	0.973688	1.34366	0.00306278	0.00792447
B3GNT3	4.42455	11.2359	1.34452	1.68208e-07	2.58536e-06
CSF3R	0.466649	1.18966	1.35014	0.000169797	0.000722593
UNC13D	0.8032	2.04854	1.35076	0.0025019	0.00670069
CHGA	1.22102	3.1161	1.35166	0.000127192	0.000570411
ENO2	0.920766	2.35504	1.35484	8.34651e-05	0.000401842
GBP5	0.986615	2.53133	1.35934	0.00696865	0.0155816
PFKFB3	3.94642	10.1547	1.36354	7.36252e-08	1.35144e-06
B4GALNT1	0.584936	1.51159	1.36972	1.41085e-14	4.71422e-12
LDLRAD1	0.76093	1.96947	1.37197	0.000474292	0.00168907
TTC39A	0.835556	2.16448	1.37321	5.02636e-12	5.76442e-10
LIN28B	0.313467	0.812616	1.37426	0.000589735	0.00202173
CA12	2.12205	5.50112	1.37427	4.12379e-07	5.38258e-06
CXCL8	4.39423	11.526	1.39121	9.4289e-07	1.05079e-05
EPO	1.6196	4.25011	1.39186	9.03143e-06	6.53987e-05
IGSF3	1.32545	3.48914	1.39639	1.27353e-11	1.3336e-09
LTO1	1.58676	4.17798	1.39673	0.00853164	0.0184522
AC124798.1	0.344523	0.908715	1.39923	1.38083e-08	3.46966e-07
STC2	1.0947	2.89722	1.40413	0.000400973	0.00147445
CLDN4	5.18229	13.7586	1.40868	7.48281e-08	1.36604e-06
ITGA3	1.53011	4.06711	1.41037	0.00237625	0.00642057
ELOVL7	1.35778	3.61199	1.41154	7.47983e-05	0.000367908
GRAMD1B	0.586239	1.56033	1.41229	1.8085e-09	6.89386e-08
ACTL8	0.688854	1.83454	1.41315	0.000668864	0.00224707
TMEM45A	3.43298	9.14593	1.41367	6.43828e-07	7.68584e-06
C12orf75	3.29623	8.83068	1.42171	1.56652e-06	1.59602e-05
AC083809.1	1.45948	3.91739	1.42444	0.00111017	0.00342128
CTHRC1	2.71189	7.29094	1.42681	5.70335e-06	4.52023e-05
PIK3CD-AS2	0.399102	1.07344	1.42742	0.00559622	0.0129824
FZD7	0.62627	1.68783	1.43031	1.18007e-06	1.2627e-05
NEURL3	1.54143	4.16331	1.43346	0.000186351	0.000779446
ANO9	0.522895	1.4176	1.43886	4.17482e-05	0.000228457
TXNRD1	15.2917	41.5342	1.44155	9.66342e-20	3.2416e-16
ITGB4	1.95435	5.31638	1.44376	0.00610486	0.0139501
SCRN1	1.22266	3.33239	1.44654	0.000780686	0.00255618
AKR1B1	4.33957	11.858	1.45024	4.19912e-06	3.5149e-05
EPHB6	0.831206	2.27697	1.45384	0.00278044	0.00731816
AC147055.1	0.669379	1.83484	1.45476	0.0226623	0.0418788
ADGRG3	0.517452	1.42427	1.46073	0.0255772	0.0462777
ITGB1-DT	0.837345	2.32945	1.4761	1.4485e-15	6.47864e-13
MMP9	4.87028	13.5493	1.47615	6.57646e-06	5.0627e-05
RNASE2	0.417325	1.1659	1.4822	0.0269113	0.0482297
APLP1	0.756969	2.11883	1.48496	0.00308704	0.0079811
AC079466.1	2.4541	6.90504	1.49246	2.09556e-08	4.90227e-07
ABCC1	1.26661	3.58327	1.5003	6.44562e-13	9.94107e-11
TNFRSF11B	1.69324	4.79372	1.50136	9.63181e-06	6.89286e-05
ME1	4.44869	12.6509	1.50779	7.15822e-16	3.98921e-13
SLC35F2	0.336143	0.96836	1.52647	0.000259965	0.00102324
FCHO1	0.3103	0.894776	1.52786	5.85137e-07	7.15061e-06
F2RL2	0.27927	0.813071	1.54172	3.69387e-05	0.000206604
SLC38A1	2.2619	6.62136	1.54959	5.84786e-17	6.53888e-14
AC019117.1	0.466466	1.3661	1.55022	0.00143967	0.00423538
VNN2	3.3428	9.87315	1.56245	3.54685e-11	2.97448e-09
IGF2BP3	0.271094	0.801842	1.56452	2.58595e-09	9.08332e-08
ALOX15B	0.93644	2.77475	1.5671	0.00124103	0.00376095
BCAT1	0.36792	1.09328	1.5712	1.9694e-07	2.94927e-06
VSIG10L	1.30721	3.89853	1.57644	2.43355e-14	6.8028e-12
DUSP4	0.465509	1.39462	1.58299	0.000393651	0.0014515
TRIM54	0.358092	1.07638	1.58778	6.94795e-07	8.17069e-06
NCEH1	1.43069	4.30113	1.588	2.42624e-07	3.49681e-06
AP000424.2	0.295598	0.898327	1.6036	9.14736e-08	1.58783e-06
B3GNT7	0.630144	1.92167	1.6086	0.0115614	0.0237821
PF4V1	0.481437	1.4698	1.6102	0.0016042	0.00462309
GALNT7	0.311651	0.959484	1.62233	0.00109374	0.00337841
CDCP1	0.442313	1.36706	1.62793	7.96527e-06	5.91467e-05
LINC02331	0.266017	0.828345	1.63871	0.0128347	0.0259531
LRP12	0.258083	0.805962	1.64287	2.79864e-12	3.50954e-10
SLC5A11	0.407856	1.27372	1.64292	1.15525e-07	1.90693e-06
SLC22A12	1.96839	6.15461	1.64465	0.000206599	0.000848529
TGM3	3.79985	11.928	1.65034	1.7738e-10	1.09681e-08
C5orf30	0.555588	1.74834	1.6539	9.83547e-16	4.88786e-13
TMEM156	1.07242	3.37756	1.65511	1.2114e-08	3.11989e-07
SLC6A6	0.787469	2.4832	1.65691	3.95872e-07	5.23331e-06
LIF	0.902908	2.86597	1.66637	3.80193e-09	1.24122e-07
BACE2	2.27217	7.23241	1.67041	0.00288856	0.0075553
AC006205.2	4.89356	15.6542	1.67759	0.0168015	0.0325361
ZFPM2-AS1	0.708903	2.29957	1.6977	3.68181e-07	4.9397e-06
COL10A1	0.239012	0.782553	1.71111	0.000537819	0.00186955
NQO1	27.2337	90.2149	1.72797	3.04822e-08	6.59695e-07
PKIB	1.17921	3.91111	1.72976	1.47372e-12	2.01779e-10
AC245100.3	7.05936	23.457	1.73241	0.0193611	0.036631
TPBG	0.239675	0.799275	1.73761	0.000828711	0.00268525
NMRAL2P	1.06911	3.57735	1.74248	7.43257e-16	3.98921e-13
AKR1B10	162.8	545.963	1.7457	4.43171e-16	2.94767e-13
CXCL1	4.02801	13.7324	1.76945	9.37471e-06	6.73049e-05
SEL1L3	2.68012	9.13926	1.76978	3.51579e-12	4.24999e-10
TMC5	0.851891	2.92942	1.78187	4.30122e-09	1.36763e-07
POPDC3	0.301727	1.04193	1.78794	0.00124446	0.00377017
AL731684.1	0.230344	0.802153	1.80009	2.51729e-08	5.66728e-07
G6PD	6.0922	21.3487	1.80911	1.96855e-17	2.93489e-14
TFF1	2.60275	9.13432	1.81126	0.0268006	0.0480699
ITPR3	0.715468	2.51281	1.81234	8.73127e-07	9.92009e-06
PMAIP1	0.250574	0.885549	1.82134	6.36875e-06	4.92828e-05
C2CD4A	0.783626	2.77589	1.82471	1.34844e-10	8.91302e-09
MSC-AS1	0.277609	0.987012	1.83001	5.78273e-06	4.56965e-05
MMP7	3.47556	12.3896	1.83381	3.65449e-07	4.9085e-06
ZG16B	0.396913	1.42626	1.84534	1.26113e-06	1.33243e-05
GCNT3	0.637074	2.29318	1.84781	4.76286e-19	1.27816e-15
LINC00239	0.280805	1.0138	1.85213	1.91368e-09	7.23315e-08
GLDN	0.332465	1.2008	1.85273	0.00392577	0.00971533
TMEM163	0.303962	1.0992	1.85449	0.000146278	0.000639807
FCGBP	0.515359	1.86488	1.85543	8.78987e-09	2.46226e-07
MUC1	0.910346	3.30515	1.86023	1.09228e-05	7.70166e-05
POF1B	0.500593	1.81836	1.86093	2.15818e-05	0.000133881
CABYR	0.932475	3.40664	1.86921	3.97475e-08	8.24314e-07
MBOAT4	0.280288	1.02589	1.8719	1.68953e-12	2.26702e-10
CALCA	1.09699	4.03387	1.87861	0.0160131	0.0312659
LINC00189	0.267585	0.989069	1.88607	3.19294e-10	1.74869e-08
PFKP	2.11278	7.81492	1.88709	3.16797e-06	2.81882e-05
EGLN3	0.681074	2.53574	1.89653	4.32662e-09	1.36921e-07
MST1R	0.300739	1.12481	1.90309	9.96502e-05	0.000466053
BIRC7	0.254946	0.954448	1.90447	0.00043963	0.0015913
LINC01667	0.295092	1.10516	1.90502	0.000180499	0.00076018
FCGR3B	0.314867	1.20736	1.93904	0.00102072	0.00320077
CXCL6	1.88922	7.25708	1.9416	3.27462e-06	2.89262e-05
LEFTY1	0.395719	1.52775	1.94886	1.97237e-05	0.000124836
PTHLH	0.512422	1.99138	1.95836	0.0244438	0.044637
SRPX2	1.02949	4.03249	1.96973	2.13376e-06	2.03778e-05
ADAMDEC1	0.344673	1.35473	1.97471	2.41785e-05	0.000146389
UCHL1	3.06288	12.1102	1.98326	0.0145817	0.0289135
SCGB2A1	0.332658	1.31618	1.98424	0.00199431	0.00552544
LAMP5	0.579969	2.29904	1.98698	0.0125287	0.0254404
MPZ	3.01854	12.1398	2.00783	1.57908e-13	3.07074e-11
LIPH	0.246854	1.00208	2.02126	5.76007e-09	1.71752e-07
PAEP	4.42867	18.3292	2.0492	1.12643e-13	2.43782e-11
CREB3L1	0.871807	3.6349	2.05983	0.00725894	0.0161232
CA9	4.66956	19.5488	2.06572	3.22946e-06	2.85837e-05
SMIM22	0.513964	2.15996	2.07126	0.000581937	0.00199806
AKR1B15	0.781734	3.30347	2.07923	1.8515e-14	5.52077e-12
AFAP1-AS1	0.517876	2.1929	2.08216	2.08463e-07	3.08258e-06
GALNT3	0.233485	0.989557	2.08346	0.00663017	0.0149293
TMEM158	0.388793	1.65904	2.09328	0.0156143	0.0306529
IL17D	0.299928	1.28122	2.09484	7.0999e-09	2.04874e-07
OXTR	0.263787	1.1298	2.09862	0.000989723	0.003124
MMP12	0.685296	2.99488	2.1277	4.47037e-09	1.40476e-07
VTCN1	1.01321	4.49429	2.14916	0.000443983	0.00160187
PRSS22	0.382217	1.70068	2.15365	0.00184025	0.0051647
KRT80	0.527219	2.35681	2.16036	0.00183608	0.00515502
TCN1	0.205101	0.918105	2.16232	0.00276602	0.00729165
PPP1R14C	0.19429	0.872063	2.16622	0.015672	0.0307355
FLNC	1.03211	4.64713	2.17074	2.01421e-06	1.94297e-05
AKR1B10P1	0.867237	3.96127	2.19146	3.14912e-13	5.63399e-11
FUT3	0.229618	1.1101	2.27339	0.0163979	0.0318612
MSC	3.17196	15.391	2.27864	1.40169e-05	9.48457e-05
KRT20	1.47708	7.26286	2.29779	1.96707e-05	0.000124559
LAMC2	0.549049	2.71946	2.30831	0.000745708	0.00245849
FA2H	0.246072	1.21972	2.3094	6.05882e-07	7.33068e-06
ARL14	0.620568	3.15833	2.3475	2.61044e-09	9.14539e-08
SPP1	111.351	578.146	2.37632	9.57736e-20	3.2416e-16
SPINK4	0.17979	0.935837	2.37994	0.0162009	0.0315644
SYT13	0.618143	3.23816	2.38916	1.70914e-05	0.000111224
TINAG	0.799057	4.20697	2.39641	3.14899e-13	5.63399e-11
RASSF9	0.182051	0.970826	2.41487	0.00245396	0.0065937
LUCAT1	0.182491	1.00189	2.45683	2.15169e-16	1.80446e-13
LINC01436	0.527472	2.93192	2.47468	3.95758e-09	1.28094e-07
AC005186.1	0.259568	1.45904	2.49083	1.30795e-05	8.95868e-05
WNT3A	0.237403	1.35776	2.51582	6.27207e-05	0.000320782
VSIG1	0.333732	1.91407	2.51988	1.50335e-07	2.34831e-06
RHOV	0.415637	2.42271	2.54323	0.000153454	0.000665709
SGPP2	0.349025	2.10801	2.59448	1.09521e-07	1.83464e-06
CDH17	0.203804	1.23907	2.604	0.000594722	0.00203571
EFNA5	0.183254	1.12771	2.62147	0.000130073	0.000580483
TNFAIP6	0.180907	1.11497	2.62368	1.83897e-05	0.000117838
MMP1	0.548357	3.51945	2.68216	0.00477365	0.0114014
DUOXA2	0.724145	4.76081	2.71686	6.16754e-07	7.4354e-06
SFRP2	0.287511	1.90268	2.72634	0.00768225	0.0169123
IBSP	0.176086	1.25489	2.83321	0.000691777	0.00230787
CXCL5	0.85807	6.15444	2.84246	2.60951e-07	3.70915e-06
UGT1A10	0.134719	0.996954	2.88758	0.000354962	0.00133004
TFF2	1.06721	8.39113	2.97502	0.00158891	0.00458396
DNER	0.258006	2.1275	3.04369	0.00176015	0.00499
AGR2	2.6381	22.3933	3.0855	1.97964e-06	1.92205e-05
PKP3	0.265331	2.29038	3.10972	3.84072e-06	3.28149e-05
HAVCR1	0.175708	1.56116	3.15137	2.06528e-10	1.23164e-08
CTSE	0.336844	3.44944	3.35621	0.00729224	0.0161918
CUZD1	0.0857768	1.00565	3.5514	0.00489122	0.0116202
MYEOV	0.255806	3.16497	3.62907	0.000184587	0.000774479
NTS	11.8109	149.763	3.6645	0.00404716	0.00994801
DMBT1	0.137752	1.78149	3.69294	0.0049516	0.0117388
CRYBB1	0.329941	4.35949	3.72388	0.00211439	0.00581251
DUOX2	0.638428	8.6046	3.75251	1.63327e-05	0.000107322
MSLN	0.120071	2.01214	4.06677	0.0259914	0.0469068
TREML3P	0.0947414	1.65031	4.1226	3.11744e-20	2.09149e-16
LINC00942	0.166228	3.04056	4.1931	1.84379e-06	1.8235e-05
SLC34A2	0.541634	10.6517	4.29763	0.0212982	0.0397269
MUCL3	0.0602731	1.74319	4.85407	0.000366761	0.0013696
OLFM4	0.102959	5.38238	5.7081	1.70723e-05	0.000111202
